# Supplementary material for: Impact of Cooking Procedures on Coccidiostats in Poultry Muscle
Source: Antibiotics (Basel). 2025 Jun 7;14(6):586. doi: 10.3390/antibiotics14060586 (PMC12189227; doi:10.3390/antibiotics14060586)
Supplement: Supplementary file 1 [file antibiotics-14-00586-s001.zip]

Archive with 1 entries (1 files):
- antibiotics-3667317-supplementary.pdf
